# Supplementary material for: Gene expression and functional abnormalities in XX/Sry Leydig cells
Source: Sci Rep. 2021 Jan 12;11:719. doi: 10.1038/s41598-020-80741-z (PMC7804417; doi:10.1038/s41598-020-80741-z)
Supplement: Supplementary file 2 — Supplementary Information 2. [file 41598_2020_80741_MOESM2_ESM.xlsx]

## Sheet: Sheet1
Supplemental table1_Genes upregulated in XXSry ALCs
Gene symbol	CPM		Fold change	Gene name
	XY	XX/Sry
0610007P14Rik	48.6797	79.2833	1.62867	ergosterol biosynthesis 28
2810474O19Rik	43.4368	66.8651	1.53937	retroelement silencing factor 1
4930483K19Rik	14.8538	32.702	2.20159	RIKEN cDNA 4930483K19 gene
A430105I19Rik	14.1219	21.2065	1.50168	coiled-coil domain containing 9B
Aacs	87.8285	147.87	1.68362	acetoacetyl-CoA synthetase
Aass	14.222	23.3243	1.64002	aminoadipate-semialdehyde synthase
Abca6	20.4397	56.7168	2.77483	ATP-binding cassette, sub-family A (ABC1), member 6
Abca8a	2.8888	28.618	9.90657	ATP-binding cassette, sub-family A (ABC1), member 8a
Abi3bp	47.5545	81.6806	1.71762	ABI gene family, member 3 (NESH) binding protein
Acaca	42.505	77.4231	1.82151	acetyl-Coenzyme A carboxylase alpha
Acat2	140.667	211.514	1.50365	acetyl-Coenzyme A acetyltransferase 2
Ace	116.183	196.296	1.68954	angiotensin I converting enzyme (peptidyl-dipeptidase A) 1
Ackr2	10.5093	23.3582	2.22262	atypical chemokine receptor 2
Acss2	29.0329	52.4117	1.80525	acyl-CoA synthetase short-chain family member 2
Acvrl1	74.3989	120.928	1.6254	activin A receptor, type II-like 1
Adamts2	6.68465	71.5791	10.708	a disintegrin-like and metallopeptidase (reprolysin type) with thrombospondin type 1 motif, 2
Adcy6	18.9213	47.4398	2.50721	adenylate cyclase 6
Adh1	173.759	452.357	2.60336	alcohol dehydrogenase 1 (class I)
Aebp1	468.198	771.093	1.64694	AE binding protein 1
Aifm2	97.0866	145.961	1.50341	apoptosis-inducing factor, mitochondrion-associated 2
Ak1	30.0377	51.9272	1.72873	adenylate kinase 1
Akap12	37.5727	97.1994	2.58697	A kinase (PRKA) anchor protein (gravin) 12
Akr1c14	17.9925	31.6206	1.75743	aldo-keto reductase family 1, member C14
Antxr2	33.3737	51.2729	1.53633	anthrax toxin receptor 2
Aoc3	17.0601	50.257	2.94587	amine oxidase, copper containing 3
Aox3	156.736	321.236	2.04953	aldehyde oxidase 3
Apoe	1568.04	2681.1	1.70984	apolipoprotein E
Aqp5	16.4908	43.8855	2.66121	aquaporin 5
Arhgdib	37.9285	111.385	2.93671	Rho, GDP dissociation inhibitor (GDI) beta
Arhgef10	15.8656	24.9371	1.57177	Rho guanine nucleotide exchange factor (GEF) 10
Arhgef25	15.4814	29.7413	1.9211	Rho guanine nucleotide exchange factor (GEF) 25
Arl5b	19.5819	30.0944	1.53685	ADP-ribosylation factor-like 5B
Arrdc3	26.4059	47.3844	1.79446	arrestin domain containing 3
Atp1a2	101.25	172.328	1.702	ATPase, Na+/K+ transporting, alpha 2 polypeptide
Atp2b1	51.1402	78.7782	1.54044	ATPase, Ca++ transporting, plasma membrane 1
Atp2b4	21.5237	39.6577	1.84252	ATPase, Ca++ transporting, plasma membrane 4
Atp8b2	35.4812	60.9726	1.71845	ATPase, class I, type 8B, member 2
AU021092	402.83	778.96	1.93372	expressed sequence AU021092
Axl	61.2599	168.157	2.74497	AXL receptor tyrosine kinase
Bche	16.0597	35.4035	2.20449	butyrylcholinesterase
Bgn	31.3374	162.914	5.1987	biglycan
C1qtnf1	20.8319	46.3797	2.22638	C1q and tumor necrosis factor related protein 1
C1s1	237.664	385.39	1.62158	complement component 1, s subcomponent 1
Cald1	71.0266	152.623	2.14881	caldesmon 1
Cbs	11.8753	24.8628	2.09366	cystathionine beta-synthase
Ccbe1	83.038	149.06	1.79508	collagen and calcium binding EGF domains 1
Cd34	5.11383	74.7275	14.6128	CD34 antigen
Cdkn1a	21.7717	54.1373	2.48659	cyclin-dependent kinase inhibitor 1A (P21)
Cep170	20.7466	31.8338	1.53441	centrosomal protein 170
Cercam	13.3439	20.7364	1.55399	cerebral endothelial cell adhesion molecule
Cers4	12.1297	25.6944	2.11831	ceramide synthase 4
Chd3	50.4388	81.244	1.61075	chromodomain helicase DNA binding protein 3
Clec2d	19.5507	38.3332	1.9607	C-type lectin domain family 2, member d
Clip3	10.9845	28.6851	2.61141	CAP-GLY domain containing linker protein 3
Cmtm3	12.3053	35.4818	2.88345	CKLF-like MARVEL transmembrane domain containing 3
Col16a1	4.20149	23.8161	5.66848	collagen, type XVI, alpha 1
Col1a2	225.047	659.758	2.93165	collagen, type I, alpha 2
Col3a1	134.638	531.072	3.94445	collagen, type III, alpha 1
Col4a6	16.3257	33.6006	2.05814	collagen, type IV, alpha 6
Col6a1	215.661	476.366	2.20887	collagen, type VI, alpha 1
Cped1	136.93	212.735	1.55361	cadherin-like and PC-esterase domain containing 1
Cpt1c	13.3557	24.1806	1.81051	carnitine palmitoyltransferase 1c
Csf1	177.569	269.95	1.52026	colony stimulating factor 1 (macrophage)
Csf1r	13.215	25.4282	1.92419	colony stimulating factor 1 receptor
Csrp2	31.08	49.7634	1.60114	cysteine and glycine-rich protein 2
Ctdspl	37.5752	60.206	1.60228	CTD (carboxy-terminal domain, RNA polymerase II, polypeptide A) small phosphatase-like
Cuzd1	22.791	38.8851	1.70616	CUB and zona pellucida-like domains 1
Cxcl16	31.3811	69.079	2.20129	chemokine (C-X-C motif) ligand 16
Cyp1b1	6.3958	23.0182	3.59896	cytochrome P450, family 1, subfamily b, polypeptide 1
Cyp26b1	6.09035	47.8994	7.86479	cytochrome P450, family 26, subfamily b, polypeptide 1
Cyp51	551.692	973.675	1.76489	cytochrome P450, family 51
D430041D05Rik	12.2954	23.5419	1.9147	RIKEN cDNA D430041D05 gene
Dab2ip	27.7187	43.9433	1.58533	disabled 2 interacting protein
Dbp	59.7688	104.922	1.75546	D site albumin promoter binding protein
Dcbld2	29.4023	48.3544	1.64458	discoidin, CUB and LCCL domain containing 2
Dcn	92.3662	333.105	3.60635	decorin
Ddah2	11.3789	23.5326	2.0681	dimethylarginine dimethylaminohydrolase 2
Ddit4	69.4346	140.942	2.02986	DNA-damage-inducible transcript 4
Ddr1	20.5634	30.8498	1.50022	discoidin domain receptor family, member 1
Dgat2	14.4259	27.9023	1.93419	diacylglycerol O-acyltransferase 2
Dgkd	47.6277	89.6898	1.88314	diacylglycerol kinase, delta
Dhcr24	1745.9	3154.15	1.8066	24-dehydrocholesterol reductase
Dpep1	23.4427	66.3197	2.82902	dipeptidase 1 (renal)
Dpysl2	14.3713	28.7903	2.00332	dihydropyrimidinase-like 2
Dpysl3	14.3528	40.193	2.80036	dihydropyrimidinase-like 3
Ebp	94.7666	149.879	1.58156	phenylalkylamine Ca2+ antagonist (emopamil) binding protein
Ecm1	394.883	1263.31	3.1992	extracellular matrix protein 1
Efemp1	49.4043	84.9597	1.71968	epidermal growth factor-containing fibulin-like extracellular matrix protein 1
Ehbp1l1	14.9103	23.7274	1.59135	EH domain binding protein 1-like 1
Elovl6	110.641	186.35	1.68427	ELOVL family member 6, elongation of long chain fatty acids (yeast)
Epas1	5.24566	24.2191	4.61698	endothelial PAS domain protein 1
Epb4.1l2	51.5189	88.9821	1.72717	erythrocyte membrane protein band 4.1 like 2
Esyt2	90.0725	140.935	1.56468	extended synaptotagmin-like protein 2
Fabp5	26.3364	41.2704	1.56705	fatty acid binding protein 5, epidermal
Fam126b	15.232	23.8213	1.56389	family with sequence similarity 126, member B
Fam178a	88.9581	133.588	1.50169	SMC5-SMC6 complex localization factor 2
Fam198b	9.91041	53.4716	5.3955	family with sequence similarity 198, member B
Fam213a	342.479	582.471	1.70075	family with sequence similarity 213, member A
Fasn	376.771	730.973	1.9401	fatty acid synthase
Fbn1	20.4601	59.7717	2.92137	fibrillin 1
Fdft1	269.245	428.718	1.5923	farnesyl diphosphate farnesyl transferase 1
Fdps	357.008	580.6	1.6263	farnesyl diphosphate synthetase
Fgl2	19.0294	41.2316	2.16673	fibrinogen-like protein 2
Figf	154.771	241.845	1.5626	vascular endothelial growth factor D
Fkbp7	62.0793	96.4735	1.55404	FK506 binding protein 7
Flna	39.8822	61.3367	1.53795	filamin, alpha
Gas6	580.416	1542.85	2.65818	growth arrest specific 6
Gda	24.3656	81.4068	3.34105	guanine deaminase
Gm13375	13.6914	20.648	1.50809
Gnai1	41.3953	69.3342	1.67493	guanine nucleotide binding protein (G protein), alpha inhibiting 1
Gpcpd1	89.7676	135.831	1.51314	glycerophosphocholine phosphodiesterase 1
Gpm6b	13.9684	77.467	5.54588	glycoprotein m6b
Gpx3	165.727	647.574	3.90748	glutathione peroxidase 3
Greb1l	51.6681	90.909	1.75948	growth regulation by estrogen in breast cancer-like
Gria3	16.1932	37.0278	2.28663	glutamate receptor, ionotropic, AMPA3 (alpha 3)
Gsta2	35.7818	138.091	3.85925	glutathione S-transferase, alpha 2 (Yc2)
Gypc	12.9578	25.1569	1.94145	glycophorin C
Hdc	35.1969	71.1961	2.02279	histidine decarboxylase
Heg1	520.455	813.163	1.56241	heart development protein with EGF-like domains 1
Hmgcr	139.79	256.194	1.83271	3-hydroxy-3-methylglutaryl-Coenzyme A reductase
Hmgcs1	746.765	1335.15	1.78791	3-hydroxy-3-methylglutaryl-Coenzyme A synthase 1
Hpgd	104.291	206.727	1.98221	hydroxyprostaglandin dehydrogenase 15 (NAD)
Hs3st1	31.1893	52.4423	1.68142	heparan sulfate (glucosamine) 3-O-sulfotransferase 1
Hsd3b1	881.449	1489.84	1.69022	hydroxy-delta-5-steroid dehydrogenase, 3 beta- and steroid delta-isomerase 1
Hspa1a	40.9807	69.8482	1.70442	heat shock protein 1A
Hspa1b	48.0637	94.0856	1.95752	heat shock protein 1B
Hspg2	165.155	289.732	1.7543	perlecan (heparan sulfate proteoglycan 2)
Htra1	421.008	761.423	1.80857	HtrA serine peptidase 1
Idi1	30.9437	55.5781	1.7961	isopentenyl-diphosphate delta isomerase
Igf2	69.2342	112.767	1.62877	insulin-like growth factor 2
Igfbp4	50.5027	178.644	3.53732	insulin-like growth factor binding protein 4
Igfbp6	251.266	651.469	2.59275	insulin-like growth factor binding protein 6
Inha	130.537	346.04	2.65089	inhibin alpha
Insig1	232.549	462.49	1.98878	insulin induced gene 1
Isyna1	205.688	336.004	1.63356	myo-inositol 1-phosphate synthase A1
Itm2a	11.087	22.4639	2.02615	integral membrane protein 2A
Itpkb	112.728	179.55	1.59277	inositol 1,4,5-trisphosphate 3-kinase B
Jade3	18.6623	34.3998	1.84328	jade family PHD finger 3
Jam3	14.6511	26.5266	1.81056	junction adhesion molecule 3
Kdm5c	108.322	168.902	1.55926	lysine (K)-specific demethylase 5C
Kdm6a	38.1417	60.1165	1.57614	lysine (K)-specific demethylase 6A
Kif5a	26.3912	44.4689	1.68499	kinesin family member 5A
Kirrel	16.4311	24.7608	1.50695	kirre like nephrin family adhesion molecule 1
Klhdc8b	72.2612	137.969	1.90931	kelch domain containing 8B
Klhl42	26.7952	41.1292	1.53494	kelch-like 42
Lama2	34.5819	211.656	6.12041	laminin, alpha 2
Lamb2	247.783	401.745	1.62136	laminin, beta 2
Leng8	70.7829	112.427	1.58834	leukocyte receptor cluster (LRC) member 8
Lgals1	65.2879	100.701	1.54241	lectin, galactose binding, soluble 1
Lhcgr	255.058	514.396	2.01678	luteinizing hormone/choriogonadotropin receptor
Lhx9	12.4082	26.9348	2.17072	LIM homeobox protein 9
Lima1	40.7326	77.7554	1.90892	LIM domain and actin binding 1
Lmcd1	31.0947	57.8695	1.86107	LIM and cysteine-rich domains 1
Lnpep	38.9312	59.9684	1.54037	leucyl/cystinyl aminopeptidase
Lnx1	28.1127	109.67	3.90109	ligand of numb-protein X 1
Loxl1	26.6428	46.2136	1.73456	lysyl oxidase-like 1
Lrrk2	27.7646	49.0966	1.76831	leucine-rich repeat kinase 2
Lss	204.856	421.185	2.056	lanosterol synthase
Ltbp4	7.0667	38.0963	5.39096	latent transforming growth factor beta binding protein 4
Luzp1	19.4418	33.5321	1.72474	leucine zipper protein 1
Lyst	14.7537	23.1898	1.5718	lysosomal trafficking regulator
Maf	27.2246	43.5928	1.60123	avian musculoaponeurotic fibrosarcoma oncogene homolog
Malat1	667.942	1848.12	2.76689	metastasis associated lung adenocarcinoma transcript 1
Man1c1	14.6332	22.5796	1.54304	mannosidase, alpha, class 1C, member 1
Maob	45.6628	86.7178	1.89909	monoamine oxidase B
Map1a	3.57725	27.2447	7.61611	microtubule-associated protein 1 A
Mapre2	68.9034	113.555	1.64803	microtubule-associated protein, RP/EB family, member 2
Marcks	77.9072	158.196	2.03056	myristoylated alanine rich protein kinase C substrate
Mast4	54.598	88.2503	1.61636	microtubule associated serine/threonine kinase family member 4
Matn2	18.7881	42.6845	2.27189	matrilin 2
Me2	9.72554	20.1793	2.07487	malic enzyme 2, NAD(+)-dependent, mitochondrial
Megf9	28.6639	45.4342	1.58507	multiple EGF-like-domains 9
Mfsd10	19.4213	30.8525	1.58859	major facilitator superfamily domain containing 10
Mhrt	10.743	20.0593	1.8672
Micall1	19.0087	28.9242	1.52163	microtubule associated monooxygenase, calponin and LIM domain containing -like 1
Mid1ip1	67.6891	113.831	1.68168	Mid1 interacting protein 1 (gastrulation specific G12-like (zebrafish))
Mmd2	541.344	904.559	1.67095	monocyte to macrophage differentiation-associated 2
Mmp19	38.9727	74.8082	1.9195	matrix metallopeptidase 19
Msmo1	477.754	820.25	1.71689	methylsterol monoxygenase 1
Mum1l1	107.789	180.879	1.6781	melanoma associated antigen (mutated) 1-like 1
Mvd	52.0361	97.27	1.86928	mevalonate (diphospho) decarboxylase
Mvk	44.3761	84.6402	1.90733	mevalonate kinase
Mxra8	44.769	91.466	2.04307	matrix-remodelling associated 8
Myh6	10.8992	41.2345	3.78324	myosin, heavy polypeptide 6, cardiac muscle, alpha
Myh7	40.5502	68.5453	1.69038	myosin, heavy polypeptide 7, cardiac muscle, beta
Myl9	23.0584	36.5548	1.58532	myosin, light polypeptide 9, regulatory
Mylk	139.188	292.048	2.09822	myosin, light polypeptide kinase
Myo5a	17.0967	28.9477	1.69317	myosin VA
Myo7a	36.325	86.7004	2.3868	myosin VIIA
Naalad2	10.7017	27.624	2.58127	N-acetylated alpha-linked acidic dipeptidase 2
Nab2	24.6132	45.3231	1.84141	Ngfi-A binding protein 2
Nabp1	71.6193	109.668	1.53126	nucleic acid binding protein 1
Nav1	15.1451	33.8027	2.23193	neuron navigator 1
Nbl1	7.44586	21.6493	2.90756	neuroblastoma, suppression of tumorigenicity 1
Ndst2	15.3046	23.5519	1.53888	N-deacetylase/N-sulfotransferase (heparan glucosaminyl) 2
Neat1	105.128	211.484	2.01168	nuclear paraspeckle assembly transcript 1
Nid1	15.9165	77.5482	4.87219	nidogen 1
Nnmt	12.872	23.8143	1.85008	nicotinamide N-methyltransferase
Notch2	50.7324	80.4598	1.58596	notch 2
Nr3c1	44.405	67.4463	1.51889	nuclear receptor subfamily 3, group C, member 1
Nrk	13.3333	105.364	7.9023	Nik related kinase
Nsdhl	214.181	330.512	1.54315	NAD(P) dependent steroid dehydrogenase-like
Nt5e	25.5343	48.1072	1.88402	5' nucleotidase, ecto
Ntrk2	8.96193	40.827	4.5556	neurotrophic tyrosine kinase, receptor, type 2
Nup62-il4i1	16.4857	25.6575	1.55634
Nupr1	15.0792	43.0886	2.85748	nuclear protein transcription regulator 1
Obsl1	99.5881	166.496	1.67185	obscurin-like 1
Ogn	118.595	264.031	2.22633	osteoglycin
Ogt	62.9633	106.408	1.69001	O-linked N-acetylglucosamine (GlcNAc) transferase (UDP-N-acetylglucosamine:polypeptide-N-acetylglucosaminyl transferase)
Osr1	36.0137	67.0521	1.86185	odd-skipped related transcription factor 1
P2rx2	13.4902	25.144	1.86387	purinergic receptor P2X, ligand-gated ion channel, 2
Palm	13.7037	33.0217	2.4097	paralemmin
Papss2	67.2598	123.057	1.82958	3'-phosphoadenosine 5'-phosphosulfate synthase 2
Parva	40.934	64.1855	1.56803	parvin, alpha
Pcp4l1	6.3827	29.1132	4.56127	Purkinje cell protein 4-like 1
Pdgfra	247.852	430.973	1.73884	platelet derived growth factor receptor, alpha polypeptide
Phlda1	17.5217	26.3802	1.50558	pleckstrin homology like domain, family A, member 1
Phldb1	11.786	22.5616	1.91427	pleckstrin homology like domain, family B, member 1
Pik3r1	62.0422	93.064	1.50001	phosphoinositide-3-kinase regulatory subunit 1
Pkd2	57.4979	88.4599	1.53849	polycystic kidney disease 2
Pla1a	12.9648	31.8402	2.4559	phospholipase A1 member A
Plcd1	22.4239	35.2315	1.57116	phospholipase C, delta 1
Pmvk	45.7447	72.9617	1.59498	phosphomevalonate kinase
Ppl	14.403	39.6177	2.75066	periplakin
Prss35	249.52	633.79	2.54004	protease, serine 35
Ptpn13	71.4996	117.702	1.64619	protein tyrosine phosphatase, non-receptor type 13
Pxmp2	16.4118	27.0299	1.64698	peroxisomal membrane protein 2
Pygm	28.5303	78.4184	2.7486	muscle glycogen phosphorylase
Pyroxd2	15.5837	24.0119	1.54083	pyridine nucleotide-disulphide oxidoreductase domain 2
Rab8b	21.4723	32.2565	1.50224	RAB8B, member RAS oncogene family
Rbms1	50.9074	91.2417	1.79231	RNA binding motif, single stranded interacting protein 1
Rbms3	11.6217	22.6401	1.94809	RNA binding motif, single stranded interacting protein
Reck	21.3444	48.3737	2.26634	reversion-inducing-cysteine-rich protein with kazal motifs
Reps2	57.3043	90.8941	1.58617	RALBP1 associated Eps domain containing protein 2
Rgs2	91.7064	162.336	1.77017	regulator of G-protein signaling 2
Rhou	16.5824	30.1417	1.8177	ras homolog family member U
Rnase4	61.4682	162.131	2.63764	ribonuclease, RNase A family 4
Rnf145	25.4987	39.6069	1.55329	ring finger protein 145
Ror2	9.57321	20.4791	2.13921	receptor tyrosine kinase-like orphan receptor 2
Rras	34.194	54.2349	1.58609	related RAS viral (r-ras) oncogene
Rsrp1	195.154	323.646	1.65841	arginine/serine rich protein 1
Rtn4rl1	114.742	199.516	1.73883	reticulon 4 receptor-like 1
S100a10	51.8169	107.659	2.07768	S100 calcium binding protein A10 (calpactin)
Sc5d	369.058	647.098	1.75338	sterol-C5-desaturase
Scara5	4.12329	25.2325	6.1195	scavenger receptor class A, member 5
Sdk1	18.6242	42.5886	2.28673	sidekick cell adhesion molecule 1
Sema3c	5.15293	23.9414	4.64616	sema domain, immunoglobulin domain (Ig), short basic domain, secreted, (semaphorin) 3C
Sema4a	18.8982	29.4079	1.55613	sema domain, immunoglobulin domain (Ig), transmembrane domain (TM) and short cytoplasmic domain, (semaphorin) 4A
2020-09-11	31.2001	67.5884	2.16629
2020-09-05	17.4246	27.891	1.60067
Serpinf1	34.362	114.358	3.32804	serine (or cysteine) peptidase inhibitor, clade F, member 1
Serping1	217.285	532.244	2.44952	serine (or cysteine) peptidase inhibitor, clade G, member 1
Serpinh1	42.7232	118.573	2.77539	serine (or cysteine) peptidase inhibitor, clade H, member 1
Sh3bp4	14.414	25.7667	1.78762	SH3-domain binding protein 4
Sh3d19	35.0281	55.4732	1.58368	SH3 domain protein D19
Shisa7	12.7194	26.2441	2.06331	shisa family member 7
Slc19a2	27.9726	43.3581	1.55002	solute carrier family 19 (thiamine transporter), member 2
Slc1a5	33.9081	74.9493	2.21037	solute carrier family 1 (neutral amino acid transporter), member 5
Slc25a18	12.1955	24.0718	1.97382	solute carrier family 25 (mitochondrial carrier), member 18
Slc43a2	8.29046	23.4847	2.83274	solute carrier family 43, member 2
Slit1	9.51485	28.0519	2.94822	slit guidance ligand 1
Slit3	15.0671	72.7533	4.82863	slit guidance ligand 3
Slmap	119.535	253.517	2.12087	sarcolemma associated protein
Smarca1	192.455	300.56	1.56172	SWI/SNF related, matrix associated, actin dependent regulator of chromatin, subfamily a, member 1
Snx33	34.4388	57.2329	1.66187	sorting nexin 33
Soga1	79.8221	130.843	1.63918	suppressor of glucose, autophagy associated 1
Sparcl1	962.746	1516	1.57467	SPARC-like 1
Spock2	104.702	280.13	2.6755	sparc/osteonectin, cwcv and kazal-like domains proteoglycan 2
Srd5a1	58.6816	114.405	1.94959	steroid 5 alpha-reductase 1
St3gal2	19.8112	32.3075	1.63077	ST3 beta-galactoside alpha-2,3-sialyltransferase 2
St3gal4	54.4312	101.748	1.86929	ST3 beta-galactoside alpha-2,3-sialyltransferase 4
Stab1	11.9326	29.8158	2.49867	stabilin 1
Stard4	49.7973	101.105	2.03033	StAR-related lipid transfer (START) domain containing 4
Stk17b	10.9213	20.8755	1.91145	serine/threonine kinase 17b (apoptosis-inducing)
Sulf2	4.6208	20.3696	4.40823	sulfatase 2
Sult1a1	103.109	160.548	1.55707	sulfotransferase family 1A, phenol-preferring, member 1
Tcaf1	129.742	249.858	1.92581	TRPM8 channel-associated factor 1
Tcf21	42.4142	70.3758	1.65925	transcription factor 21
Timp2	1930.19	3442.49	1.7835	tissue inhibitor of metalloproteinase 2
Tm7sf2	105.249	202.213	1.92129	transmembrane 7 superfamily member 2
Tmem198b	17.0775	25.9544	1.5198	transmembrane protein 198b
Tmem38a	18.5735	30.1218	1.62176	transmembrane protein 38A
Tmem45a	25.0235	38.2975	1.53046	transmembrane protein 45a
Tmpo	65.6745	110.635	1.6846	thymopoietin
Tmsb4x	22.9031	35.5844	1.55369	thymosin, beta 4, X chromosome
Tnfsf12	20.8871	33.9713	1.62642	tumor necrosis factor (ligand) superfamily, member 12
Tnfsfm13	14.1418	23.3812	1.65334	tumor necrosis factor (ligand) superfamily, membrane-bound member 13
Trf	78.8553	515.978	6.54336	transferrin
Tsc22d3	11.1944	31.6238	2.82496	TSC22 domain family, member 3
Tspan11	43.7793	67.4206	1.54001	tetraspanin 11
Tspan7	8.63733	27.7753	3.21573	tetraspanin 7
Tuba1a	21.5895	44.6589	2.06855	tubulin, alpha 1A
Ugt3a2	29.5383	50.741	1.71781	UDP glycosyltransferases 3 family, polypeptide A2
Usp54	33.1025	66.5773	2.01124	ubiquitin specific peptidase 54
Vim	279.318	609.073	2.18057	vimentin
Vps13c	16.6438	34.3807	2.06567	vacuolar protein sorting 13C
Wdfy1	18.1523	37.5491	2.06856	WD repeat and FYVE domain containing 1
Xdh	88.7125	153.298	1.72804	xanthine dehydrogenase
Xist	0.330684	241.31	729.73	inactive X specific transcripts
Zbtb16	38.9521	60.5545	1.55459	zinc finger and BTB domain containing 16
Zcchc16	8.5117	21.4613	2.52139	retrotransposon Gag like 4
Zyx	17.1158	28.7535	1.67994	zyxin
