# Supplementary material for: Gene expression and functional abnormalities in XX/Sry Leydig cells
Source: Sci Rep. 2021 Jan 12;11:719. doi: 10.1038/s41598-020-80741-z (PMC7804417; doi:10.1038/s41598-020-80741-z)
Supplement: Supplementary file 3 — Supplementary Information 3. [file 41598_2020_80741_MOESM3_ESM.xlsx]

## Sheet: Sheet1
Supplemental table2_Genes downregulated in XXSry ALCs
Gene symbol	CPM		Fold change	Gene name
	XY	XX/Sry
1110004E09Rik	23.5491	15.5997	0.662432	cilia and flagella associate protien 298
2010300C02Rik	82.1822	27.5737	0.335519	RIKEN cDNA 2010300C02 gene
2410002F23Rik	188.787	122.334	0.647999	RIKEN cDNA 2410002F23 gene
2900052N01Rik	38.5087	19.1785	0.49803	RIKEN cDNA 2900052N01 gene
4931431C16Rik	43.3006	19.2502	0.444573	RIKEN cDNA 4931431C16 gene
9230104L09Rik	243.126	159.68	0.65678	RIKEN cDNA 9230104L09 gene
Aard	137.536	87.6157	0.637038	alanine and arginine rich domain containing protein
Abr	540.789	343.672	0.6355	active BCR-related gene
Acot12	35.3503	16.3209	0.461691	acyl-CoA thioesterase 12
Acox3	400.332	182.797	0.456613	acyl-Coenzyme A oxidase 3, pristanoyl
Acp5	22.375	13.9014	0.621292	acid phosphatase 5, tartrate resistant
Adam10	227.567	141.605	0.622256	a disintegrin and metallopeptidase domain 10
Adamts1	183.956	84.6679	0.460261	a disintegrin-like and metallopeptidase (reprolysin type) with thrombospondin type 1 motif, 1
Ahcy	28.3164	16.4755	0.581834	S-adenosylhomocysteine hydrolase
Aldh18a1	26.5628	8.51368	0.320511	aldehyde dehydrogenase 18 family, member A1
Aldh1a2	202.603	74.8461	0.369423	aldehyde dehydrogenase family 1, subfamily A2
Aldh1l2	36.6375	17.6922	0.482898	aldehyde dehydrogenase 1 family, member L2
Ano1	24.9724	10.4922	0.420151	anoctamin 1, calcium activated chloride channel
Anxa4	156.116	70.9396	0.454402	annexin A4
Aqp2	484.533	269.002	0.555178	aquaporin 2
Arid5b	116.463	74.1664	0.636821	AT rich interactive domain 5B (MRF1-like)
Arntl	20.9908	13.7426	0.654696	aryl hydrocarbon receptor nuclear translocator-like
Arrb1	86.1989	55.1058	0.639286	arrestin, beta 1
Atf3	160.976	92.2836	0.573275	activating transcription factor 3
Atp2b3	32.7441	11.6376	0.355412	ATPase, Ca++ transporting, plasma membrane 3
Azin2	40.5822	25.0189	0.6165	antizyme inhibitor 2
Bach1	44.2286	28.6105	0.646877	BTB and CNC homology 1, basic leucine zipper transcription factor 1
Bdh1	33.4483	12.1715	0.363891	3-hydroxybutyrate dehydrogenase, type 1
Bhlhe40	234.698	89.5272	0.381457	basic helix-loop-helix family, member e40
Bmp6	35.3843	16.4202	0.464055	bone morphogenetic protein 6
Bpgm	49.2425	27.8502	0.565573	2,3-bisphosphoglycerate mutase
Bpifb5	456.908	240.521	0.526411	BPI fold containing family B, member 5
Bpnt1	140.966	93.1073	0.660493	bisphosphate 3'-nucleotidase 1
C4b	121.142	51.6823	0.426627	complement component 4B (Chido blood group)
C7	1371.78	549.753	0.400759	complement component 7
Cadm1	21.0989	7.14999	0.33888	cell adhesion molecule 1
Camsap3	38.4892	23.521	0.611107	calmodulin regulated spectrin-associated protein family, member 3
Caskin1	34.1287	21.021	0.615931	CASK interacting protein 1
Cbr3	50.6474	28.2827	0.558425	carbonyl reductase 3
Ccdc86	23.806	15.7127	0.660033	coiled-coil domain containing 86
Ccnl1	141.038	57.6436	0.40871	cyclin L1
Cd14	22.171	5.01712	0.226292	CD14 antigen
Cdhr5	143.852	84.1761	0.585159	cadherin-related family member 5
Cdk18	26.7761	17.6068	0.657557	cyclin-dependent kinase 18
Cebpb	122.231	54.9449	0.449519	CCAAT/enhancer binding protein (C/EBP), beta
Chrd	82.5416	32.3752	0.392229	chordin
Chrna4	58.444	19.7913	0.338637	cholinergic receptor, nicotinic, alpha polypeptide 4
Cited4	24.1178	12.0834	0.501016	Cbp/p300-interacting transactivator, with Glu/Asp-rich carboxy-terminal domain, 4
Clip4	35.6396	3.69187	0.103589	CAP-GLY domain containing linker protein family, member 4
Cml5	110.448	60.3078	0.546029	N-acetyltransferase 8 (GCN5-related) family member 5
Cmtm7	25.2012	15.8416	0.628606	CKLF-like MARVEL transmembrane domain containing 7
Col11a1	24.0308	14.9995	0.624176	collagen, type XI, alpha 1
Col22a1	72.4158	35.2977	0.487432	collagen, type XXII, alpha 1
Col26a1	22.1689	10.6159	0.478864	collagen, type XXVI, alpha 1
Cpe	1511.33	898.404	0.594447	carboxypeptidase E
Cpeb4	87.6827	57.0024	0.650099	cytoplasmic polyadenylation element binding protein 4
Csrnp1	184.651	19.3476	0.104779	cysteine-serine-rich nuclear protein 1
Cxcl1	312.3	120.218	0.384944	chemokine (C-X-C motif) ligand 1
Cxcl10	257.116	14.2356	0.0553666	chemokine (C-X-C motif) ligand 10
Cybrd1	29.5344	9.40075	0.318298	cytochrome b reductase 1
Cyfip2	128.645	47.5667	0.369752	cytoplasmic FMR1 interacting protein 2
Cyp11a1	5691.64	3636.22	0.638871	cytochrome P450, family 11, subfamily a, polypeptide 1
Cyr61	94.19	39.2893	0.417128	cysteine rich protein 61
Dcdc2a	27.3931	7.75446	0.28308	doublecortin domain containing 2a
Ddx3y	133.92	0	0	DEAD (Asp-Glu-Ala-Asp) box polypeptide 3, Y-linked
Dnm1	29.7889	13.9762	0.469173	dynamin 1
Dopey2	25.3336	16.4208	0.648182	DOP1 leucine zipper like protein B
Drp2	20.4101	11.9794	0.586936	dystrophin related protein 2
E230016M11Rik	33.4717	13.5764	0.405609	RIKEN cDNA E230016M11 gene
Ebpl	49.7879	29.6376	0.595277	emopamil binding protein-like
Egr1	2881.95	1186.55	0.411718	early growth response 1
Eif2s3y	59.5281	0	0	eukaryotic translation initiation factor 2, subunit 3, structural gene Y-linked
Enc1	355.212	210.267	0.591948	ectodermal-neural cortex 1
Epb4.1l3	36.3472	8.17223	0.224838	erythrocyte membrane protein band 4.1 like 3
Ero1lb	86.1544	50.9059	0.590868	ERO1-like beta (S. cerevisiae)
Extl1	26.4248	13.3757	0.506182	exostoses (multiple)-like 1
F3	36.1571	5.6817	0.157139	coagulation factor III
Fabp3	2420.67	1482.18	0.612302	fatty acid binding protein 3, muscle and heart
Fam134b	36.8919	13.355	0.362003	reticulophagy regulator 1
Fam169a	20.8271	5.28891	0.253943	family with sequence similarity 169, member A
Fam73a	36.5611	20.9755	0.57371	mitoguardin 1
Fbxw7	44.9139	28.3631	0.6315	F-box and WD-40 domain protein 7
Fermt3	41.7073	24.521	0.58793	fermitin family member 3
Flnb	59.4173	25.3912	0.427336	filamin, beta
Fn1	86.0767	4.12763	0.047953	fibronectin 1
Fndc4	32.8367	17.4062	0.530083	fibronectin type III domain containing 4
Fos	2958.77	1876.73	0.634293	FBJ osteosarcoma oncogene
Fosb	2307.72	873.958	0.37871	FBJ osteosarcoma oncogene B
Fuk	28.3502	16.6368	0.586832	fucokinase
Fut4	36.9403	12.2593	0.331869	fucosyltransferase 4
Fzd5	26.3297	10.3708	0.393881	frizzled class receptor 5
Gadd45a	144.638	58.6883	0.405758	growth arrest and DNA-damage-inducible 45 alpha
Gadd45b	38.4486	11.2856	0.293524	growth arrest and DNA-damage-inducible 45 beta
Gadd45g	344.291	150.916	0.438337	growth arrest and DNA-damage-inducible 45 gamma
Gcc1	69.9383	43.464	0.621462	golgi coiled coil 1
Gem	52.3127	28.0909	0.536981	GTP binding protein (gene overexpressed in skeletal muscle)
Ggta1	21.8279	10.4324	0.477941	glycoprotein galactosyltransferase alpha 1, 3
Gla	48.0904	31.0961	0.646617	galactosidase, alpha
Gltp	42.9799	26.2191	0.610033	glycolipid transfer protein
Gm13363	60.0426	27.0184	0.449987	predicted gene 13363
Gmpr	37.6962	14.1522	0.375428	guanosine monophosphate reductase
Gnmt	37.19	17.3147	0.465574	glycine N-methyltransferase
Gsto1	47.9302	28.9327	0.603643	glutathione S-transferase omega 1
H2-D1	246.398	134.277	0.544959	histocompatibility 2, D region locus 1
H2-K1	523.848	321.681	0.614073	histocompatibility 2, K1, K region
H2-L	185.985	99.4196	0.534556	histocompatibility 2, D region locus L
Herc6	24.6958	14.6785	0.594373	hect domain and RLD 6
Hmox1	173.238	86.2778	0.49803	heme oxygenase 1
Homer2	23.302	5.24969	0.225289	homer scaffolding protein 2
Hook1	25.1672	8.55637	0.339982	hook microtubule tethering protein 1
Hs3st3b1	83.6327	35.9199	0.429496	heparan sulfate (glucosamine) 3-O-sulfotransferase 3B1
Id2	73.6315	16.2106	0.220158	inhibitor of DNA binding 2
Ier3	128.332	59.7088	0.46527	immediate early response 3
Ifrd1	164.754	58.0154	0.352134	interferon-related developmental regulator 1
Igsf11	66.4404	37.02	0.557191	immunoglobulin superfamily, member 11
Iigp1	30.6859	18.4498	0.601245	interferon inducible GTPase 1
Il17rb	151.506	85.6637	0.565414	interleukin 17 receptor B
Il1r1	157.713	91.8569	0.582432	interleukin 1 receptor, type I
Insl3	39196.1	20003.5	0.510343	insulin-like 3
Irf1	282.888	76.4851	0.270373	interferon regulatory factor 1
Irf2bp2	61.7159	37.2088	0.602904	interferon regulatory factor 2 binding protein 2
Irf2bpl	82.7285	52.2096	0.631096	interferon regulatory factor 2 binding protein-like
Irgm1	106.319	33.7048	0.317015	immunity-related GTPase family M member 1
Irs2	59.5514	20.2852	0.340634	insulin receptor substrate 2
Itgb5	134.22	56.2293	0.418935	integrin beta 5
Itpr3	51.4813	16.4897	0.320305	inositol 1,4,5-triphosphate receptor 3
Ivns1abp	186.757	107.089	0.573412	influenza virus NS1A binding protein
Jak3	26596.5	13626	0.512323	Janus kinase 3
Jmjd1c	154.896	95.2384	0.614853	jumonji domain containing 1C
Junb	1328.16	882.241	0.664259	jun B proto-oncogene
Kcnh1	27.6383	6.13809	0.222086	potassium voltage-gated channel, subfamily H (eag-related), member 1
Kcnk1	144.762	82.8345	0.572211	potassium channel, subfamily K, member 1
Kcnk5	34.7014	20.7429	0.597752	potassium channel, subfamily K, member 5
Kcnma1	29.2209	19.2941	0.660286	potassium large conductance calcium-activated channel, subfamily M, alpha member 1
Kdm5d	32.3041	0	0	lysine (K)-specific demethylase 5D
Klf10	75.1664	39.105	0.520245	Kruppel-like factor 10
Klf11	46.4447	28.9148	0.622563	Kruppel-like factor 11
Klf6	164.64	85.2153	0.517584	Kruppel-like factor 6
Klhdc8a	118.327	63.2648	0.53466	kelch domain containing 8A
Klhl29	50.6895	32.4748	0.640662	kelch-like 29
Klk1b21	1145.78	627.286	0.547475	kallikrein 1-related peptidase b21
Klk1b22	367.657	81.0502	0.22045	kallikrein 1-related peptidase b22
Klk1b27	706.215	392.46	0.555723	kallikrein 1-related peptidase b27
Larp1b	29.5057	18.5803	0.62972	La ribonucleoprotein domain family, member 1B
Lcn2	7914.4	2793.21	0.352927	lipocalin 2
Lgals9	78.3018	49.8195	0.636249	lectin, galactose binding, soluble 9
Lmtk3	52.2719	21.0371	0.402455	lemur tyrosine kinase 3
Loxl2	50.6989	33.6165	0.66306	lysyl oxidase-like 2
Loxl4	40.6016	13.2997	0.327567	lysyl oxidase-like 4
Lrg1	273.632	163.187	0.596373	leucine-rich alpha-2-glycoprotein 1
Lrrn4	95.4648	30.9585	0.324293	leucine rich repeat neuronal 4
Lsr	73.5637	29.5488	0.401677	lipolysis stimulated lipoprotein receptor
Ly6e	861.516	448.831	0.520978	lymphocyte antigen 6 complex, locus E
Lynx1	103.646	66.8185	0.644681	Ly6/neurotoxin 1
Maff	40.0056	2.06448	0.0516046	v-maf musculoaponeurotic fibrosarcoma oncogene family, protein F (avian)
Mafk	37.3471	19.5842	0.524382	v-maf musculoaponeurotic fibrosarcoma oncogene family, protein K (avian)
Man1a	21.4933	8.14383	0.378902	mannosidase 1, alpha
Mapt	51.8704	14.647	0.282376	microtubule-associated protein tau
Marcksl1	64.0928	18.9517	0.295692	MARCKS-like 1
Mcl1	306.455	179.511	0.585768	myeloid cell leukemia sequence 1
Mgll	242.245	156.498	0.646031	monoglyceride lipase
Mme	177.384	100.332	0.56562	membrane metallo endopeptidase
Mpeg1	325.852	172.479	0.529318	macrophage expressed gene 1
Mpp6	53.2244	31.9993	0.601215	membrane protein, palmitoylated 6 (MAGUK p55 subfamily member 6)
Mroh1	32.2257	18.5202	0.574703	maestro heat-like repeat family member 1
Mt2	427.236	239.74	0.561142	metallothionein 2
Mtss1	24.0121	7.9025	0.329105	metastasis suppressor 1
Myc	139.945	32.9989	0.235799	myelocytomatosis oncogene
Nat8	112.519	63.2897	0.562481	N-acetyltransferase 8 (GCN5-related)
Nedd4l	21.7254	10.6143	0.488566	neural precursor cell expressed, developmentally down-regulated gene 4-like
Nfil3	140.12	30.5105	0.217746	nuclear factor, interleukin 3, regulated
Nfkbia	202.827	85.9336	0.423679	nuclear factor of kappa light polypeptide gene enhancer in B cells inhibitor, alpha
Nfkbiz	137.376	44.7072	0.325438	nuclear factor of kappa light polypeptide gene enhancer in B cells inhibitor, zeta
Nmb	37.3376	21.8835	0.586096	neuromedin B
Nop58	165.353	74.1661	0.448533	NOP58 ribonucleoprotein
Nudt22	66.8018	40.5769	0.607423	nudix (nucleoside diphosphate linked moiety X)-type motif 22
Nxph3	173.969	83.9534	0.482575	neurexophilin 3
Ociad2	41.3831	21.8653	0.528365	OCIA domain containing 2
Olfm1	47.0133	22.9807	0.488814	olfactomedin 1
Optn	23.9537	15.6142	0.651848	optineurin
Osgin1	716.672	319.377	0.445639	oxidative stress induced growth inhibitor 1
Paqr6	65.5361	26.7548	0.408245	progestin and adipoQ receptor family member VI
Paqr9	42.7556	12.4992	0.29234	progestin and adipoQ receptor family member IX
Pcbp3	25.5999	16.1752	0.631845	poly(rC) binding protein 3
Pde12	45.2646	16.041	0.354382	phosphodiesterase 12
Pde8b	49.2694	31.9911	0.649309	phosphodiesterase 8B
Pdk4	230.857	108.937	0.47188	pyruvate dehydrogenase kinase, isoenzyme 4
Pim1	56.1087	11.996	0.213799	proviral integration site 1
Pim3	258.582	152.626	0.590243	proviral integration site 3
Pitpnm1	35.6355	22.9517	0.644067	phosphatidylinositol transfer protein, membrane-associated 1
Pla2g5	160.079	51.2231	0.319986	phospholipase A2, group V
Plbd1	44.3385	14.3556	0.323773	phospholipase B domain containing 1
Plin5	66.2104	25.815	0.389893	perilipin 5
Plk2	46.0359	23.2923	0.505959	polo like kinase 2
Plscr2	24.044	11.8683	0.493605	phospholipid scramblase 2
Plxdc1	27.8584	13.6012	0.488225	plexin domain containing 1
Pnrc1	266.041	144.55	0.543339	proline-rich nuclear receptor coactivator 1
Ppp1r15a	237.36	95.85	0.403817	protein phosphatase 1, regulatory subunit 15A
Ppp1r15b	164.925	102.785	0.623221	protein phosphatase 1, regulatory subunit 15B
Ppp2r5b	56.1407	36.95	0.658169	protein phosphatase 2, regulatory subunit B', beta
Prodh	70.2335	44.9214	0.639601	proline dehydrogenase
Ptgds	5837.77	2510.71	0.43008	prostaglandin D2 synthase (brain)
Ptp4a1	92.4262	46.9782	0.508279	protein tyrosine phosphatase 4a1
Rab27a	39.3157	24.0353	0.611343	RAB27A, member RAS oncogene family
Ralgds	25.6064	16.1809	0.631911	ral guanine nucleotide dissociation stimulator
Rarres1	120.045	44.0226	0.366719	retinoic acid receptor responder (tazarotene induced) 1
Rbm15b	28.2136	18.5197	0.656408	RNA binding motif protein 15B
Rgl3	70.6099	32.9707	0.466941	ral guanine nucleotide dissociation stimulator-like 3
Rhbg	136.313	76.5875	0.56185	Rhesus blood group-associated B glycoprotein
Rhob	623.865	301.115	0.482662	ras homolog family member B
Rnd3	23.9487	5.71538	0.238651	Rho family GTPase 3
Rph3al	29.1917	15.7017	0.537885	rabphilin 3A-like (without C2 domains)
Sardh	334.114	222.689	0.666507	sarcosine dehydrogenase
Sbk1	39.7615	19.3208	0.485919	SH3-binding kinase 1
Scarb1	768.544	439.115	0.571359	scavenger receptor class B, member 1
Serinc2	28.345	4.55234	0.160604	serine incorporator 2
Serpina3g	649.899	398.063	0.6125	serine (or cysteine) peptidase inhibitor, clade A, member 3G
Serpina3i	24.5072	13.9454	0.569033	serine (or cysteine) peptidase inhibitor, clade A, member 3I
Serpinf2	30.6958	15.3251	0.499256	serine (or cysteine) peptidase inhibitor, clade F, member 2
Sgip1	23.1849	3.93113	0.169556	SH3-domain GRB2-like (endophilin) interacting protein 1
Sgk1	61.7117	18.7943	0.30455	serum/glucocorticoid regulated kinase 1
Sh3tc1	34.85	22.5489	0.647027	SH3 domain and tetratricopeptide repeats 1
Sik1	20.2234	8.9626	0.443179	salt inducible kinase 1
Slc16a3	53.9226	31.6498	0.58695	solute carrier family 16 (monocarboxylic acid transporters), member 3
Slc16a6	35.2669	18.8311	0.533961	solute carrier family 16 (monocarboxylic acid transporters), member 6
Slc1a4	21.2654	12.3299	0.57981	solute carrier family 1 (glutamate/neutral amino acid transporter), member 4
Slc25a37	24.6979	9.08156	0.367706	solute carrier family 25, member 37
Slc29a3	77.5306	51.3761	0.662656	solute carrier family 29 (nucleoside transporters), member 3
Slc35g1	27.6557	13.894	0.502392	solute carrier family 35, member G1
Slc4a8	50.6022	33.153	0.655169	solute carrier family 4 (anion exchanger), member 8
Slc9a3r1	22.7121	13.4682	0.592995	solute carrier family 9 (sodium/hydrogen exchanger), member 3 regulator 1
Smpdl3a	56.9103	35.0738	0.616299	sphingomyelin phosphodiesterase, acid-like 3A
Smpdl3b	152.467	86.821	0.569443	sphingomyelin phosphodiesterase, acid-like 3B
Smyd5	30.522	20.1902	0.661496	SET and MYND domain containing 5
Snhg11	37.8309	22.9669	0.607094	small nucleolar RNA host gene 11
Socs1	37.1225	6.2775	0.169102	suppressor of cytokine signaling 1
Socs3	1013.36	348.191	0.3436	suppressor of cytokine signaling 3
Sorcs2	44.0628	17.4292	0.395554	sortilin-related VPS10 domain containing receptor 2
Sowahc	22.1202	12.928	0.584445	sosondowah ankyrin repeat domain family member C
Spata2	53.9622	33.1419	0.61417	spermatogenesis associated 2
Spidr	21.5711	13.5593	0.628587	scaffolding protein involved in DNA repair
Spint2	138.891	69.6795	0.501683	serine protease inhibitor, Kunitz type 2
Spry2	35.8241	18.8922	0.52736	sprouty RTK signaling antagonist 2
Srf	67.1821	44.2549	0.65873	serum response factor
Stc2	43.4156	26.0492	0.599996	stanniocalcin 2
Stk32a	37.4454	14.16	0.37815	serine/threonine kinase 32A
Stox2	33.2247	16.8543	0.507283	storkhead box 2
Stxbp2	66.5087	39.5196	0.594201	syntaxin binding protein 2
Sv2c	143.316	83.4935	0.582583	synaptic vesicle glycoprotein 2c
Svep1	72.5787	37.1855	0.512348	sushi, von Willebrand factor type A, EGF and pentraxin domain containing 1
Syt12	53.3371	26.0651	0.488687	synaptotagmin XII
Tacr2	49.7676	13.2296	0.265828	tachykinin receptor 2
Tcf24	32.2852	14.952	0.463121	transcription factor 24
Tesc	64.7436	31.3637	0.484429	tescalcin
Tgif1	27.7798	13.2187	0.475838	TGFB-induced factor homeobox 1
Tiparp	116.071	70.6724	0.608872	TCDD-inducible poly(ADP-ribose) polymerase
Tmem200a	22.0389	11.3947	0.517027	transmembrane protein 200A
Tmem79	36.1498	12.9971	0.359535	transmembrane protein 79
Tnfaip3	59.1148	6.79064	0.114872	tumor necrosis factor, alpha-induced protein 3
Tpd52	64.1267	34.0223	0.530548	tumor protein D52
Tpm2	103.288	25.8443	0.250215	tropomyosin 2, beta
Trank1	82.1163	51.3982	0.62592	tetratricopeptide repeat and ankyrin repeat containing 1
Trex1	36.6442	16.964	0.462938	three prime repair exonuclease 1
Trib1	264.14	46.0192	0.174222	tribbles pseudokinase 1
Trim62	43.4542	22.1356	0.509401	tripartite motif-containing 62
Tsku	171.093	97.0531	0.567254	tsukushi, small leucine rich proteoglycan
Tspan15	88.951	52.2301	0.587178	tetraspanin 15
Tuba4a	56.1719	30.629	0.545272	tubulin, alpha 4A
Tubb6	24.7025	15.2159	0.615966	tubulin, beta 6 class V
Txnrd1	158.039	95.5169	0.604388	thioredoxin reductase 1
Ubc	306.499	152.953	0.499034	ubiquitin C
Uck2	37.8846	24.0716	0.635392	uridine-cytidine kinase 2
Unc13d	185.864	116.779	0.628305	unc-13 homolog D
Uty	27.1568	0	0	ubiquitously transcribed tetratricopeptide repeat gene, Y chromosome
Vasn	23.8626	11.2527	0.471563	vasorin
Vcpkmt	27.3461	16.4517	0.601612	valosin containing protein lysine (K) methyltransferase
Vopp1	29.0925	18.1535	0.623992	vesicular, overexpressed in cancer, prosurvival protein 1
Vstm2b	24.2349	13.5507	0.559142	V-set and transmembrane domain containing 2B
Wdr90	26.2344	16.717	0.637218	WD repeat domain 90
Wsb1	20.1575	12.2882	0.609607	WD repeat and SOCS box-containing 1
Zcchc7	39.233	25.2059	0.642468	zinc finger, CCHC domain containing 7
Zfp36l1	625.474	397.903	0.636163	zinc finger protein 36, C3H type-like 1
Zfp36l2	135.821	70.1336	0.516369	zinc finger protein 36, C3H type-like 2
Zranb3	24.5681	16.3677	0.666219	zinc finger, RAN-binding domain containing 3
Zswim4	32.978	20.4136	0.619008	zinc finger SWIM-type containing 4
