# Supplementary material for: Gene expression and functional abnormalities in XX/Sry Leydig cells
Source: Sci Rep. 2021 Jan 12;11:719. doi: 10.1038/s41598-020-80741-z (PMC7804417; doi:10.1038/s41598-020-80741-z)
Supplement: Supplementary file 4 — Supplementary Information 4. [file 41598_2020_80741_MOESM4_ESM.xlsx]

## Sheet: Sheet2
Supplemental table3_Primers used in this study
Gene	Forward (5' → 3')	Reverse (5' → 3')
Hsp-Sry	AAAGGCGCAGGGCGGCGAGCAGGCCAC	GCCCTCCATGCTCTCTAGACAATTCAC
SX	GATGATTTGAGTGGAAATGTGAGGTA	CTTATGTTTATAGGCATGCACCATGTA
Actb	AGGGTGTGATGGTGGGAATGG	TGGCTGGGGTGTTGAAGGTCT
EGFP	TATATCATGGCCGACAAGCA	TGTTCTGCTGGTAGTGGTCG
mCherry	CGCCGACATCCCCGACTACTT	CAGCCCATGGTCTTCTTCTGC
Hsd3b1	CAAGTGTGCCAGCCTTCATCT	TTCATGATTCTGTTCCTCGTGG
Ddx4	GCACACGTTGAATACAGCGGGGAT	TGGGAGGAAGAACAGAAGAACAGG
Prm2	GACGAATGGACAGGCCTGGGG	GCATCGCAGAGGCTGCAGAAGA
Sox9	CACAAGAAAGACCACCCCGA	GATTGCCCAGAGTGCTCGC
Acat2	GTGTCTGCGGCAATAGCTAAAGAA	CAGCCAGATGCTCCCAGAGGATG
Hmgcs1	AATGACCACAGTTTGGATGAAGGA	AGGGAGTCTTGGCACTTTCTTAGC
Hmgcr	AGCCTTGGCAGCAGGACATCTTGT	TCTTGGTGCACGTTCCTTGAAGAT
Mvk	CAAGTAACGGCAGCACACGGACTG	TGGCTTGCTCTAGACCTGGCTTCA
Pmvk	AGTAGTGGCCTCGGAGCAGAGTCG	AAAGTTCCCAAAGTTGTCCAGACC
Mvd	GGGTCCAGTACATCATTGCCACTC	GCAGTCCATCCTGGCCTAGCAGAT
Idi1	CTTGAAAGCCGAGTTGGGAATAC	CCATCAGATTGGGCCTTGTAGTAA
Fdps	TTCAGTGTCTGCTACGAGCCTCTC	CTTTCACCCGAGCCACTTTTTCTG
Fdft1	AACATGCCTGCCGTCAAAGCTATC	GAGATGACCTGCTTGGTTTTGCTT
Sqle	AAACTTGGTGGAGAGTGTGTGACC	CAACGGAAAAGAAGTGTCGAATCA
Lss	GGGATCAGATGTCTGCTAGGGAAG	GTAGCTGATGGCACAGGACTTGTT
Cyp51	CTTACAGGATAACCCAGCATCAGG	TAGGCAAAATTTTCTCCAACACAA
Tm7sf2	GGGAGATCTCATCATGGCTCTGG	ACCAGCAGTGCAGTGAAGTAGAGG
Msmo1	ACCATACGTTTGCTGGAAACCATC	AGCGCCCGTATAAAAAGGAACCAA
Nsdhl	GACACATCTTAGCCGCTGAGCAC	CAGAAAGGGATTGGTTCATCGTT
Hsd17b7	CCACCTCGGGATTTGGGACTAAT	CTTTTCCAGCTCCAGTAAGACCTCA
Ebp	CTTCCGCTTTGTCCTACAGCTTG	TGGAGTCCTTCGTGTAGCTCTGTC
Sc5d	TACTGGATTCATAGGGGCCTGCAC	GGTGAAAAGCATGACTTGCAAACG
Dhcr7	GGTGGTACCTAGGCTGGGGAGATTG	GGAGAGCTGCACAGGGTGGTACA
Dhcr24	ATGAGGCAGCTGGAGAAGTTTGT	ATCTCCCAGAATTCCTCGCGGTTC
Srebf2	AGCTGCTGGAGCATAGCCTACGG	GATGGCAGTAGCTCGCTCTCGTT
Ad4BP/SF1	AAGCCACTCTGTAGGACCAAGC	TGTAAATCTGACGCGAAAGCAG
Star	TACATCCAGCAGGGAGAGGTG	CAGCGCACGCTCACGAAGTCT
Cyp11a1	CGAATCGTCCTAAACCAAGAG	CACTGATGACCCCTGAGAAAT
Hsd3b6	CCAGGGAGCAATTCTTCAACC	ACAGCTGCAGTGTGGATAAC
Cyp17a1	GGGTGACCCCAAGGTGGTCTTTCT	TGGGATCCGGGACGTTAGATTCGG
Hsd17b3	ATGGAGTCAAGGAGGAAAGGC	GGCTGTAAAGAGGCCAGGG
Lhcgr	AGTTCAAAATCCAGAGCTGACG	CAGCTGAGATGGCAAAGAATGA
Por	GAAGAGTATGACTTGGCCGAC	TCATAGAAGTCCTGCGCGTTG
Cyb5a	ATCCTGGTGGAGAAGAAGTCC	CTCGTGCATCCGTAGAGTGC
